# Supplementary material for: Comparison of Egg Yolk and Soybean Phospholipids on Hepatic Fatty Acid Profile and Liver Protection in Rats Fed a High-Fructose Diet
Source: Foods. 2021 Jul 6;10(7):1569. doi: 10.3390/foods10071569 (PMC8307941; doi:10.3390/foods10071569)
Supplement: Supplementary file 1 [file foods-10-01569-s001.zip]

Archive with 1 entries (1 files):
- foods-1216139-supplementary.pdf
